# Supplementary material for: Synthesis of Wrinkle-Free Metallic Thin Films in Polymer by Interfacial Instability Suppression with Nanoparticles
Source: Nanomaterials (Basel). 2023 Mar 14;13(6):1044. doi: 10.3390/nano13061044 (PMC10054355; doi:10.3390/nano13061044)
Supplement: Supplementary file 1 [file nanomaterials-13-01044-s001.zip]

Archive with 2 entries (2 files):
- nanomaterials-2207779-supplementary.zip
- Video S1.mp4
